# Supplementary material for: Adaptive landscapes unveil the complex evolutionary path from sprawling to upright forelimb function and posture in mammals
Source: PLoS Biol. 2025 Jun 24;23(6):e3003188. doi: 10.1371/journal.pbio.3003188 (PMC12186895; doi:10.1371/journal.pbio.3003188)
Supplement: S1 Table — Also includes provenance and institutional details of each specimen in the dataset. (XLSX) [file pbio.3003188.s001.xlsx]

## Sheet: Table S1 Specimens
RowOrder	Specimen Number	MuseumOrCollection	Source	Scan Type	TaxonID	TreeName	TaxonTreeName	SameName?	Extant	Posture	Class	BigClade	Clade	SubClade	Volume	Length	CoGLength	Torsion	max lever arm	max dx	max dy	max dz	Notes
1	AMNH_A-144861	American Museum of Natural History	Morphosource	CT Scan	Ambystoma mexicanum	Ambystoma_maculatum	Ambystoma mexicanum	Yes	Yes	Sprawling	Amphibian	Herptile	Amphibian	Amphibian	14.2868	9.332	4.3792	82.3064	2.6921	1.3438	0.2069	2.3235
2	uf:herp:172966	Florida Museum of Natural History	Morphosource	CT Scan	Bolitoglossa franklini	Bolitoglossa_franklini	Bolitoglossa franklini	Yes	Yes	Sprawling	Amphibian	Herptile	Amphibian	Amphibian	2.6209	5.8608	2.7149	91.8122	1.1551	0.7799	0.34	0.7813
3	uf:herp:149094	Florida Museum of Natural History	Morphosource	CT Scan	Dicamptodon ensatus	Dicamptodon_ensatus	Dicamptodon ensatus	Yes	Yes	Sprawling	Amphibian	Herptile	Amphibian	Amphibian	64.263	15.5127	7.3113	89.0246	3.6059	3.0061	0.0737	1.9902
4	uf_herp_84517	Florida Museum of Natural History	Morphosource	CT Scan	Notophthalmus viridescens	Notophthalmus_viridescens	Notophthalmus viridescens	Yes	Yes	Sprawling	Amphibian	Herptile	Amphibian	Amphibian	0.7979	4.5505	2.1008	79.63	0.8745	0.6899	0.0313	0.5364
5	uf_herp_177072	Florida Museum of Natural History	Morphosource	CT Scan	Triturus cristatus	Triturus_cristatus	Triturus cristatus	Yes	Yes	Sprawling	Amphibian	Herptile	Amphibian	Amphibian	8.8129	9.7564	4.4677	79.7851	2.0674	1.396	0.4342	1.4619
6	BP:1:5208	Evolutionary Studies Institute (formerly the Bernard Price Institute)	Museum Visit	Surface scan, isolated element	DiademodonOrCynognathus	Diademodon_tetragonus	Diademodon_tetragonus	No, tree substitution	No	Fossil	NMS	Cynodont	Cynodont	Eucynodont	1347.86	34.0567	14.8726	19.603	10.8118	2.623	8.3999	6.2814	Complete isolated humerus
7	MCZ:VPRA-4781	Museum of Comparative Zoology, Harvard	Museum Visit	Surface scan, isolated element	Exaeretodon frenguelli	Exaeretodon_statisticae	Exaeretodon_statisticae	Yes	No	Fossil	NMS	Cynodont	Cynodont	Eucynodont	51300.2	111.419	46.029	21.7424	50.4848	18.8169	18.5196	43.0309	Isolated humerus, minor repairs to deltopectoral crest
8	UFRGS:PV:1265T	Universidade Federal do Rio Grande do Sul	Museum Visit	Surface scan, isolated element	Exaeretodon sp.	Exaeretodon_riograndensis	Exaeretodon_riograndensis	Yes	No	Fossil	NMS	Cynodont	Cynodont	Eucynodont	20511.9	93.4586	45.9601	2.4618	36.2626	14.7454	17.166	28.3351	Complete isolated humerus
9	NMQR:860	National Museum, Bloemfontein	Museum Visit	Surface scan, block	Galesaurus	Galesaurus_planiceps	Galesaurus_planiceps	Yes	No	Fossil	NMS	Cynodont	Cynodont	Cynodont	6203.48	60.0809	23.9659	21.8423	19.2032	0.1969	10.2347	16.2473	Complete humerus preserved as part of a block - easily isolated, all surfaces visible
10	RC92	Rubidge Collection, Graaff-Reinet, SA	Museum Visit	Surface scan, block	Leavachia	Procynosuchus_delaharpeae	Procynosuchus_delaharpeae	No, taxonomic revision	No	Fossil	NMS	Cynodont	Cynodont	Cynodont	20493.8	78.52	30.5133	25.0958	31.3805	7.641	22.8045	20.1571	Complete humerus preserved as part of a block, most surfaces visible, minor repairs needed
11	MCZ:VPRA-3691	Museum of Comparative Zoology, Harvard	Museum Visit	CT Scan	Massetognathus	Massetognathus_pascuali	Massetognathus_pascuali	Yes	No	Fossil	NMS	Cynodont	Cynodont	Eucynodont	2931.46	55.1086	21.5627	12.5104	19.544	6.3831	12.1647	13.9013	Humerus segmented from CT scanned block
12	MCN:10190	Museu de Ciências Naturais	Museum Visit	Surface scan, isolated element	Santacruzodon	Santacruzodon_hopsoni	Santacruzodon_hopsoni	Yes	No	Fossil	NMS	Cynodont	Cynodont	Eucynodont	10024.7	74.5568	34.6036	26.1602	28.649	12.156	11.8242	23.0908	Complete humerus, minor damage to the deltopectoral crest - repaired
13	MCZ:VPRA-8892	Museum of Comparative Zoology, Harvard	Museum Visit	CT Scan	Thrinaxodon	Thrinaxodon_liorhinus	Thrinaxodon_liorhinus	Yes	No	Fossil	NMS	Cynodont	Cynodont	Cynodont	1215.91	35.5069	13.9349	21.922	11.9726	2.8746	8.1156	8.3197	Humerus segmented from CT scanned block, some distal morphology reconstructed based on FMNH Thrinaxodon specimen
14	MCZ:MAMM:20970	Museum of Comparative Zoology, Harvard	Morphosource	CT Scan	Ornithorhynchus anatinus	Ornithorhynchus_anatinus	Ornithorhynchus anatinus	Yes	Yes	Sprawling	Mammal	Monotreme	Monotreme	Monotreme	1841.72	35.7581	16.3004	75.864	15.3424	9.0467	7.6836	9.7217
15	SEP42,	Pierce Lab Specimen	Pierce Lab Specimen	CT Scan	Tachyglossus aculeatus	Tachyglossus_aculeatus	Tachyglossus aculeatus	Yes	Yes	Sprawling	Mammal	Monotreme	Monotreme	Monotreme	9489.56	55.59	19.723	45.36	17.68	13.0989	11.8634	0.3515
16	TCSA:940136	Taronga Conservation Society Australia	Morphosource	CT Scan	Zaglossus bartoni	Zaglossus_bruijni	Zaglossus bartoni	Yes	Yes	Sprawling	Mammal	Monotreme	Monotreme	Monotreme	21279	76.7203	31.4685	35.1828	24.8176	6.7481	22.4591	8.1219
17	FMNH:UC656	Field Museum of Natural History	Museum Visit	Surface scan, mounted specimen	Casea sp	Casea_broilii	Casea_broilii	Yes	No	Fossil	NMS	Pelycosaur	Pelycosaur	Pelycosaur	25436	82.23	37.89	89.35	24.29	13.9	11.06	16.6	3D humerus scanned as part of mounted skeleton
18	OMNH:631	Sam Noble Oklahoma Museum of Natural History	Museum Visit	Surface scan, isolated element	Cotylorhynchus	Cotylorhynchus_bransoni	Cotylorhynchus_bransoni	Yes	No	Fossil	NMS	Pelycosaur	Pelycosaur	Pelycosaur	814726	255	116	50.02	116	41.3	66.9	85	Distal and proximal ends scanned separately and rejoined - total length based on literature and complete skeleton OMNH4188
19	MCZ:VPRA-1365	Museum of Comparative Zoology, Harvard	Museum Visit	CT Scan	Dimetrodon milleri	Dimetrodon_milleri	Dimetrodon_milleri	Yes	No	Fossil	NMS	Pelycosaur	Pelycosaur	Pelycosaur	59560	138.708	60.4031	45.5317	45.8712	24.3523	25.6034	29.2506	Humerus segmented from CT scan
20	MCZ:VPRA-3417	Museum of Comparative Zoology, Harvard	Museum Visit	Surface scan, isolated element	Edaphosaurus sp	Edaphosaurus_boanerges	Edaphosaurus_boanerges	Yes	No	Fossil	NMS	Pelycosaur	Pelycosaur	Pelycosaur	116919	139.8	67	67.37	57.5	25.25	34.54	38.3	Complete isolated humerus
21	MCZ:VPRA-1368	Museum of Comparative Zoology, Harvard	Museum Visit	Surface scan, isolated element	Lupeosaurus kayi	Lupeosaurus_kayi	Lupeosaurus_kayi	Yes	No	Fossil	NMS	Pelycosaur	Pelycosaur	Pelycosaur	392926	211.983	108.685	52.2914	75.0175	19.7787	37.5754	61.8427	Complete isolated humerus
22	MCZ:VPRA-1486	Museum of Comparative Zoology, Harvard	Museum Visit	Surface scan, isolated element	Ophiacodon retroversus	Ophiacodon_retroversus	Ophiacodon_retroversus	Yes	No	Fossil	NMS	Pelycosaur	Pelycosaur	Pelycosaur	153195	150.343	67.4111	49.0073	51.0969	32.9054	28.3486	26.9162	Complete isolated humerus
23	MCZ:VPRA-5935	Museum of Comparative Zoology, Harvard	Museum Visit	Surface scan, isolated element	Ophiacodon uniformis	Ophiacodon_uniformis	Ophiacodon_uniformis	Yes	No	Fossil	NMS	Pelycosaur	Pelycosaur	Pelycosaur	27556.3	87.2765	36.8439	65.8348	35.272	21.5939	16.8695	22.209	Complete isolated humerus
24	MCZ:VPRA-7013	Museum of Comparative Zoology, Harvard	Museum Visit	Surface scan, isolated element	Secodontosaurus	Secodontosaurus_obtusidens	Secodontosaurus_obtusidens	Yes	No	Fossil	NMS	Pelycosaur	Pelycosaur	Pelycosaur	56175.6	131.037	56.81	43.0024	44.6294	27.1321	26.4062	23.6294	Complete isolated humerus
25	MCZ:VPRA-1926	Museum of Comparative Zoology, Harvard	Museum Visit	Surface scan, isolated element	Varanops brevirostris	Varanops_brevirostris	Varanops_brevirostris	Yes	No	Fossil	NMS	Pelycosaur	Pelycosaur	Pelycosaur	7877.25	66.9878	30.7875	49.7688	19.6896	4.2806	12.8655	14.2772	Complete isolated humerus
26	IVPP:V:11	Institute of Vertebrate Paleontology and Paleoanthropology	Museum Visit	Surface scan, isolated element	Bienotherium	Bienotherium_yunnanense	Bienotherium_yunnanense	Yes	No	Fossil	NMS	Cynodont	Prozostrodont	Prozostrodont	7720.68	54.7754	22.6493	24.9132	23.5678	5.343	9.6119	20.8448	Complete isolated humerus
27	IVPP:V:7906	Institute of Vertebrate Paleontology and Paleoanthropology	Museum Visit	Surface scan, isolated element	Bienotheroides	Bienotheroides_shartegensis	Bienotheroides_shartegensis	Yes	No	Fossil	NMS	Cynodont	Prozostrodont	Prozostrodont	10235.1	76.7014	31.2792	56.8808	31.0013	15.3611	5.507	26.3589	Complete isolated humerus
28	ELGOL2018.028	National Museum of Scotland	CT Scan (courtesy of Roger Benson) also available on Morphosource, Panciroli et al 2019	CT Scan	Borealestes	Haldanodon_exspectatus	Borealestes_serendipitus	No, tree substitution	No	Fossil	NMS	Cynodont	Prozostrodont	Mammaliaformes	37.7894	11.6277	4.6249	37.002	3.8503	2.4468	2.5374	1.549	Humerus segmented from CT scan
29	UFRGS:PV:1043T	Universidade Federal do Rio Grande do Sul	Museum Visit	Surface scan, isolated element	Brasilodon	Brasilodon_quadrangularis	Brasilodon_quadrangularis	Yes	No	Fossil	NMS	Cynodont	Prozostrodont	Prozostrodont	74.2901	15.845	6.7124	41.4426	3.8134	1.7778	2.3874	2.3836	Complete isolated humerus
30	MCZ:VPRA-3616	Museum of Comparative Zoology, Harvard	Museum Visit	Surface scan, isolated element	Chiniquodon	Chiniquodon_theotonicus	Chiniquodon_theotonicus	Yes	No	Fossil	NMS	Cynodont	Cynodont	Eucynodont	15914.4	77.2903	32.7412	19.8946	31.0722	4.5147	20.0807	23.2779	Complete isolated humerus
31	MCZ:VPM-19940+41	Museum of Comparative Zoology, Harvard	Museum Visit	Surface scan, isolated element	Eozostrodon	Morganucodon_watsoni	Morganucodon_watsoni	No, taxonomic revision	No	Fossil	NMS	Cynodont	Prozostrodont	Mammaliaformes	27.98	11.31	4.7	43.86	3.443	2.154	1.204	2.401
32	MNA3141	Museum of Northern Arizona	Museum Visit	Surface scan, isolated element	Kayentatherium	Kayentatherium_wellesi	Kayentatherium_wellesi	Yes	No	Fossil	NMS	Cynodont	Prozostrodont	Prozostrodont	98528	147.687	54.7166	28.2744	43.1602	12.8848	32.0749	25.8453	Some repair required, based on MCZ specimen and description by Sues and Jenkins 2006
33	BP:1:2669	Evolutionary Studies Institute (formerly the Bernard Price Institute)	Museum Visit	Surface scan, block	Lumkuia	Lumkuia_fuzzi	Lumkuia_fuzzi	Yes	No	Fossil	NMS	Cynodont	Cynodont	Eucynodont	820.6	33.66	15.83	42.28	15.91	7.73	7.7	11.9	Complete humerus preserved in block. Not all surfaces visible. Humerus extracted and missing surfaces repaired. Reconstruction compares very favorably with Synchrotron segmentation presented by Benoit et al 2022
34	NHMUK:PV:M:26407	Natural History Museum, London	Museum Visit	CT Scan	Megazostrodon	Megazostrodon_rudnerae	Megazostrodon_rudnerae	Yes	No	Fossil	NMS	Cynodont	Prozostrodont	Mammaliaformes	28.74	14.69	6.62	28.97	3.845	0.358	1.696	3.43	Humerus segmented from CT scan
35	BP:1:5623	Evolutionary Studies Institute (formerly the Bernard Price Institute)	Museum Visit	Surface scan, articulated forelimb	Pachygenelus	Pachygenelus_monus	Pachygenelus_monus	Yes	No	Fossil	NMS	Cynodont	Prozostrodont	Prozostrodont	943.794	33.1823	14.1605	25.9422	10.9873	10.9873	4.3514	6.4388	Humerus preserved in articulation with radius and ulna, obscuring some parts of the bone. Minor repairs to these missing surfaces
36	MCZ:VPRA-4017	Museum of Comparative Zoology, Harvard	Museum Visit	Surface scan, isolated element	Probainognathus jenseni	Probainognathus_jenseni	Probainognathus_jenseni	Yes	No	Fossil	NMS	Cynodont	Cynodont	Eucynodont	2289.34	54.1604	23.5162	16.7397	23.2893	7.7949	13.914	16.9715	Complete isolated humerus
37	MCZ:VPRA-4002	Museum of Comparative Zoology, Harvard	Museum Visit	Surface scan, isolated element	Probelesodon lewesi	Chiniquodon_sanjuanensis	Chiniquodon_sanjuanensis	No, taxonomic revision	No	Fossil	NMS	Cynodont	Cynodont	Eucynodont	8859.32	65.4452	31.5235	16.9662	24.926	3.5562	17.1473	17.7378	Complete isolated humerus
38	UFRGS:PV:800T	Universidade Federal do Rio Grande do Sul	Museum Visit	Surface scan, isolated element	Riograndia	Riograndia_guaibensis	Riograndia_guaibensis	Yes	No	Fossil	NMS	Cynodont	Prozostrodont	Prozostrodont	87.0057	16.206	6.9143	59.9961	5.8478	3.1889	3.0461	3.8404	Complete isolated humerus
39	BP:1:5671	Evolutionary Studies Institute (formerly the Bernard Price Institute)	Museum Visit	Surface scan, isolated element	Tritylodon	Tritylodon_longaevus	Tritylodon_longaevus	Yes	No	Fossil	NMS	Cynodont	Prozostrodont	Prozostrodont	11597.7	72.2505	23.4542	25.6336	25.611	8.7472	11.2386	21.2862	Complete isolated humerus
40	mcz:herp:r-81457	Museum of Comparative Zoology, Harvard	Museum Visit	Surface scan, isolated element	Alligator mississippiensis	Alligator_mississippiensis	Alligator mississippiensis	Yes	Yes	Sprawling	Reptile	Herptile	Reptile	Crocodylian	32437.6	137.259	64.6471	32.3804	41.348	9.8381	22.4787	33.2803
41	tcwc:herpetology:86174	Texas A&M University Biodiversity Research and Teaching Collections	Morphosource	CT Scan	Alligator sinensis	Alligator_sinensis	Alligator sinensis	Yes	Yes	Sprawling	Reptile	Herptile	Reptile	Crocodylian	13136	84.6132	42.0092	10.0304	25.2174	6.6896	18.2306	16.0877
42	ku:kuh:222169	University of Kansas Biodiversity Institute	Morphosource	CT Scan	Alopoglossus copii	Alopoglossus_copii	Alopoglossus copii	Yes	Yes	Sprawling	Reptile	Herptile	Reptile	Lepidosaur	5.9929	8.0897	3.6116	51.0488	1.5241	0.9536	1.0222	0.6073
43	uf:herp:41558	Florida Museum of Natural History	Morphosource	CT Scan	Amblyrhynchus cristatus	Amblyrhynchus_cristatus	Amblyrhynchus cristatus	Yes	Yes	Sprawling	Reptile	Herptile	Reptile	Lepidosaur	4541.69	67.2472	30.3067	39.9622	18.2877	12.8226	11.4338	6.2681
44	ummz:herps:245032	Univeristy of Michigan Museum of Zoology	Morphosource	CT Scan	Ameiva ameiva	Ameiva_ameiva	Ameiva ameiva	Yes	Yes	Sprawling	Reptile	Herptile	Reptile	Lepidosaur	91.1517	19.2072	8.7278	60.5209	4.1493	2.6155	2.7669	1.6493
45	ummz:herps:208802	Univeristy of Michigan Museum of Zoology	Morphosource	CT Scan	Amphiglossus astrolabi	Amphiglossus_astrolabi	Amphiglossus astrolabi	Yes	Yes	Sprawling	Reptile	Herptile	Reptile	Lepidosaur	35.773	13.542	6.4267	52.4708	2.506	1.5691	1.4636	1.2945
46	mcz:herp:r-132384	Museum of Comparative Zoology, Harvard	Museum Visit	Surface scan, isolated element	Anolis eugenegrahami	Anolis_eugenegrahami	Anolis eugenegrahami	Yes	Yes	Sprawling	Reptile	Herptile	Reptile	Lepidosaur	17.8217	14.2919	6.5767	62.4916	1.946	1.4151	0.7649	1.0951
47	ummz:herps:121461	Univeristy of Michigan Museum of Zoology	Morphosource	CT Scan	Basiliscus basiliscus	Basiliscus_basiliscus	Basiliscus basiliscus	Yes	Yes	Sprawling	Reptile	Herptile	Reptile	Lepidosaur	175.813	27.2573	12.3057	38.23	5.0889	3.3043	3.0759	2.3488
48	uf:herp:166896	Florida Museum of Natural History	Morphosource	CT Scan	Brookesia stumpfii	Brookesia_stumpffi	Brookesia stumpfii	Yes	Yes	Sprawling	Reptile	Herptile	Reptile	Lepidosaur	2.9126	7.5395	3.3985	35.66	1.2121	0.584	0.7765	0.7247
49	mcz:herp:r-2854	Museum of Comparative Zoology, Harvard	Museum Visit	Surface scan, isolated element	Caiman latirostris	Caiman_latirostris	Caiman latirostris	Yes	Yes	Sprawling	Reptile	Herptile	Reptile	Crocodylian	8860.09	90.9981	40.8925	12.7292	26.4542	11.9309	16.9791	16.4071
50	ummz:herps:118093	Univeristy of Michigan Museum of Zoology	Morphosource	CT Scan	Callopistes maculatus	Callopistes_maculatus	Callopistes maculatus	Yes	Yes	Sprawling	Reptile	Herptile	Reptile	Lepidosaur	37.6516	14.3884	6.2906	23.7601	3.2235	1.1747	2.7353	1.2366
51	cas:herp:261397	California Academy of Sciences	Morphosource	CT Scan	Chamaeleo africanus	Chamaeleo_africanus	Chamaeleo africanus	Yes	Yes	Sprawling	Reptile	Herptile	Reptile	Lepidosaur	58.8428	19.885	9.7006	27.7115	2.7665	0.9893	1.9537	1.6906
52	imnh:r:1180	Idaho Museum of Natural History	Morphosource	CT Scan	Chelus fimbriata	Chelus_fimbriata	Chelus fimbriata	Yes	Yes	Sprawling	Reptile	Herptile	Reptile	Testudine	9920.54	79.71	31.6111	30.0903	15.6978	2.3442	14.5244	5.4743
53	imnh:r:923	Idaho Museum of Natural History	Morphosource	CT Scan	Chelydra serpentina	Chelydra_serpentina	Chelydra serpentina	Yes	Yes	Sprawling	Reptile	Herptile	Reptile	Testudine	8091.97	62.1557	21.8291	29.2391	18.7644	4.2159	18.2841	0.1373
54	ypm:vz:ypm herr 019741	Yale Peabody Museum	Morphosource	CT Scan	Chrysemys picta	Chrysemys	Chrysemys picta	Yes	Yes	Sprawling	Reptile	Herptile	Reptile	Testudine	236.752	25.84	8.9511	25.0508	5.0877	0.1536	5.0773	0.2858
55	ummz:herps:82120	Univeristy of Michigan Museum of Zoology	Morphosource	CT Scan	Cophoscincopus durus	Liburnascincus_coensis	Cophoscincopus durus	No, tree substitution	Yes	Sprawling	Reptile	Herptile	Reptile	Lepidosaur	2.9701	6.406	3.1232	29.6845	1.1626	0.6354	0.7515	0.6191
56	uf:herp:86474	Florida Museum of Natural History	Morphosource	CT Scan	Cophotis ceylanica	Cophotis_ceylanica	Cophotis ceylanica	Yes	Yes	Sprawling	Reptile	Herptile	Reptile	Lepidosaur	7.0711	9.7463	4.5546	25.9945	1.8994	0.4527	1.2832	1.3252
57	uf:herp:63302	Florida Museum of Natural History	Morphosource	CT Scan	Cordylus cordylus	Cordylus_cordylus	Cordylus cordylus	Yes	Yes	Sprawling	Reptile	Herptile	Reptile	Lepidosaur	21.6165	13.288	6.3329	46.7487	2.8477	1.6336	1.2844	1.947
58	uf:herp:133948	Florida Museum of Natural History	Morphosource	CT Scan	Corucia zebrata	Corucia_zebrata	Corucia zebrata	Yes	Yes	Sprawling	Reptile	Herptile	Reptile	Lepidosaur	758.723	38.6438	20.4572	44.5539	8.5711	5.2731	4.9436	4.6064
59	ku:kuh:127240	University of Kansas Biodiversity Institute	Morphosource	CT Scan	Crocodilurus amazonicus	Crocodilurus_amazonicus	Crocodilurus amazonicus	Yes	Yes	Sprawling	Reptile	Herptile	Reptile	Lepidosaur	255.427	26.269	12.4542	38.4937	6.6365	2.5929	4.4499	4.1854
60	RVC-JRHFNC0	Royal Veterinary College, London	Crocbase	CT Scan	Crocodilus niloticus	Crocodylus_niloticus	Crocodilus niloticus	Yes	Yes	Sprawling	Reptile	Herptile	Reptile	Crocodylian	46935.6	133.496	61.3984	31.3874	35.5443	4.0729	20.1932	28.9663
61	ar:22161	Vertebrate Paleontological Research Collections, University of New South Wales	Morphosource	CT Scan	Crocodylus johnstoni	Crocodylus_johnsoni	Crocodylus johnstoni	Yes	Yes	Sprawling	Reptile	Herptile	Reptile	Crocodylian	41532.4	148.351	64.5912	24.1235	38.5599	0.1172	28.05	26.4584
62	l-sw:xcb:Cp4	Laboratory of Stephen Wroe	Morphosource	CT Scan	Crocodylus porosus	Crocodylus_porosus	Crocodylus porosus	Yes	Yes	Sprawling	Reptile	Herptile	Reptile	Crocodylian	35951.2	132.313	57.4935	12.0982	35.4961	2.8971	26.9896	22.8723
63	mcz:herp:r-17574	Museum of Comparative Zoology, Harvard	Museum Visit	Surface scan, isolated element	Crocodylus sinensis	Crocodylus_siamensis	Crocodylus sinensis	Yes	Yes	Sprawling	Reptile	Herptile	Reptile	Crocodylian	6004.01	80.4169	38.0187	25.4875	22.4714	5.1878	10.6922	19.0717
64	uf:herp:41534	Florida Museum of Natural History	Morphosource	CT Scan	Ctenosaura defensor	Cachryx_defensor	Ctenosaura defensor	No, taxonomic revision	Yes	Sprawling	Reptile	Herptile	Reptile	Lepidosaur	70.0576	18.7423	8.7965	32.8592	4.7834	1.4656	3.1571	3.2812
65	mcz:herp:r-6915	Museum of Comparative Zoology, Harvard	Museum Visit	Surface scan, isolated element	Cyclura nubila	Cyclura_nubila	Cyclura nubila	Yes	Yes	Sprawling	Reptile	Herptile	Reptile	Lepidosaur	3082.79	61.5885	28.7423	29.4334	13.283	6.2427	9.4589	6.9279
66	uf:herp:129938	Florida Museum of Natural History	Morphosource	CT Scan	Dracaena guianensis	Dracaena_guianensis	Dracaena guianensis	Yes	Yes	Sprawling	Reptile	Herptile	Reptile	Lepidosaur	1271.74	42.142	19.1705	55.685	8.5518	6.0646	2.8439	5.3165
67	uf:herp:19920	Florida Museum of Natural History	Morphosource	CT Scan	Draco dussumieri	Draco_dussumieri	Draco dussumieri	Yes	Yes	Sprawling	Reptile	Herptile	Reptile	Lepidosaur	11.0466	13.1873	5.9505	22.2369	2.0462	1.1012	1.2089	1.2299
68	uf:herp:63893	Florida Museum of Natural History	Morphosource	CT Scan	Draco maculatus	Draco_maculatus	Draco maculatus	Yes	Yes	Sprawling	Reptile	Herptile	Reptile	Lepidosaur	13.8801	12.2938	5.1493	22.2362	2.4394	1.093	1.5564	1.5277
69	uf:herp:152969	Florida Museum of Natural History	Morphosource	CT Scan	Elgaria coerulea	Elgaria_coerulea	Elgaria coerulea	Yes	Yes	Sprawling	Reptile	Herptile	Reptile	Lepidosaur	9.5908	10.5072	5.125	44.1331	2.1388	0.7761	1.4434	1.3742
70	cas:herp:254467	California Academy of Sciences	Morphosource	CT Scan	Emoia atrocostada	Emoia_atrocostata	Emoia atrocostada	Yes	Yes	Sprawling	Reptile	Herptile	Reptile	Lepidosaur	53.5156	18.5691	8.8566	42.3715	3.6577	2.1145	2.2804	1.9255
71	ypm:vz:ypm herr 004188	Yale Peabody Museum	Morphosource	CT Scan	Eulamprus quoyii	Eulamprus_quoyii	Eulamprus quoyii	Yes	Yes	Sprawling	Reptile	Herptile	Reptile	Lepidosaur	19.6537	11.8976	5.485	25.7073	2.2762	1.3551	1.6063	0.8743
72	uf:herp:153328	Florida Museum of Natural History	Morphosource	CT Scan	Heloderma horridum	Heloderma_horridum	Heloderma horridum	Yes	Yes	Sprawling	Reptile	Herptile	Reptile	Lepidosaur	886.941	36.7189	17.5719	38.9059	9.1285	5.4828	6.8301	2.5724
73	uf:herp:181922	Florida Museum of Natural History	Morphosource	CT Scan	Iguana iguana	Iguana_iguana	Iguana iguana	Yes	Yes	Sprawling	Reptile	Herptile	Reptile	Lepidosaur	1177.14	54.98	24.3142	49.35	11.3989	5.6504	8.2826	5.4226
74	fmnh:Amphibians and reptiles:134698	Field Museum of Natural History	Morphosource	CT Scan	Lanthanotus borneensis	Lanthanotus_borneensis	Lanthanotus borneensis	Yes	Yes	Sprawling	Reptile	Herptile	Reptile	Lepidosaur	5.6596	7.4774	3.2612	42.4934	1.7996	1.0122	1.1949	0.8868
75	mcz:herp:r-33102	Museum of Comparative Zoology, Harvard	Museum Visit	Surface scan, isolated element	Lissolepis luctuosa	Lissolepis_luctuosa	Lissolepis luctuosa	Yes	Yes	Sprawling	Reptile	Herptile	Reptile	Lepidosaur	31.6979	14.2705	6.7224	42.9602	2.7355	1.8784	1.6017	1.1785
76	uf:herp:126295	Florida Museum of Natural History	Morphosource	CT Scan	Lyriocephalus scutatus	Lyriocephalus_scutatus	Lyriocephalus scutatus	Yes	Yes	Sprawling	Reptile	Herptile	Reptile	Lepidosaur	125.734	27.1375	12.1179	36.3854	5.1141	2.5849	3.2829	2.9486
77	mcz:herp:r-11869	Museum of Comparative Zoology, Harvard	Museum Visit	Surface scan, isolated element	Madascincus melanopleura	Madascincus_melanopleura	Madascincus melanopleura	Yes	Yes	Sprawling	Reptile	Herptile	Reptile	Lepidosaur	302.571	33.9456	15.9483	33.8084	5.8321	1.9002	3.6872	4.0997
78	FBC1	Royal Veterinary College, London	Crocbase	CT Scan	Melanosuchus niger	Melanosuchus_niger	Melanosuchus niger	Yes	Yes	Sprawling	Reptile	Herptile	Reptile	Crocodylian	44297.4	128.641	58.9225	36.6337	41.6403	7.7993	30.5979	27.145
79	ummz:herps:77818	Univeristy of Michigan Museum of Zoology	Morphosource	CT Scan	Neusticurus bicarinatus	Neusticurus_bicarinatus	Neusticurus bicarinatus	Yes	Yes	Sprawling	Reptile	Herptile	Reptile	Lepidosaur	13.7346	10.9693	5.2764	35.5074	2.0352	1.2935	1.2761	0.917
80	FDC1	Royal Veterinary College, London	Crocbase	CT Scan	Osteolaemus tetraspis	Osteolaemus_tetraspis	Osteolaemus tetraspis	Yes	Yes	Sprawling	Reptile	Herptile	Reptile	Crocodylian	13537.1	96.6393	42.4132	11.3471	23.3164	4.6676	15.9008	16.4021
81	ummz:herps:80479	Univeristy of Michigan Museum of Zoology	Morphosource	CT Scan	Phoxophrys nigrilabis	Trapelus_agilis	Phoxophrys nigrilabis	No, tree substitution	Yes	Sprawling	Reptile	Herptile	Reptile	Lepidosaur	18.2226	12.4764	5.8617	31.5981	2.7401	1.3684	1.7603	1.5927
82	ummz:herps:132851	Univeristy of Michigan Museum of Zoology	Morphosource	CT Scan	Pogona barbata	Pogona_barbata	Pogona barbata	Yes	Yes	Sprawling	Reptile	Herptile	Reptile	Lepidosaur	262.514	36.1315	16.7801	34.7461	8.4128	5.9679	4.6355	3.6973
83	uf:herp:60925	Florida Museum of Natural History	Morphosource	CT Scan	Shinisaurus crocodilurus	Shinisaurus_crocodilurus	Shinisaurus crocodilurus	Yes	Yes	Sprawling	Reptile	Herptile	Reptile	Lepidosaur	82.5174	17.951	8.353	46.1153	4.5447	3.4448	2.0711	2.1208
84	uf:herp:19906	Florida Museum of Natural History	Morphosource	CT Scan	Sitana ponticeriana	Sitana_ponticeriana	Sitana ponticeriana	Yes	Yes	Sprawling	Reptile	Herptile	Reptile	Lepidosaur	3.6381	8.317	4.0192	41.3785	1.3335	0.8748	0.82	0.5834
85	ummz:herps:40651	Univeristy of Michigan Museum of Zoology	Morphosource	CT Scan	Sphenodon punctatus	Sphenodon_punctatus	Sphenodon punctatus	Yes	Yes	Sprawling	Reptile	Herptile	Reptile	Lepidosaur	555.449	31.1057	14.1028	45.9765	8.3997	4.3913	4.7893	5.3229
86	lsumz:herps:84573	Louisiana State Museum of Natural History	Morphosource	CT Scan	Terrapene carolina	Terrapene_carolina	Terrapene carolina	Yes	Yes	Sprawling	Reptile	Herptile	Reptile	Testudine	347.388	24.9	8.844	35.3108	5.5713	1.649	5.304	0.4334
87	oumnh:zc:10344	Oxford University Museum of Natural History	Morphosource	CT Scan	Testudo horsfieldii	Testudo_horsfieldii	Testudo horsfieldii	Yes	Yes	Sprawling	Reptile	Herptile	Reptile	Testudine	2062.3	41.41	15.114	35.4114	10.6881	1.4173	10.4137	1.9448
88	mcz:herp:r-12459	Museum of Comparative Zoology, Harvard	Museum Visit	Surface scan, isolated element	Tomistoma schlegelii	Tomistoma_schlegelii	Tomistoma schlegelii	Yes	Yes	Sprawling	Reptile	Herptile	Reptile	Crocodylian	70813	182.411	79.3714	18.431	38.6784	15.8351	24.2681	25.6189
89	mvz:herp:258334	Museum of Vertebrate Zoology	Morphosource	CT Scan	Tropidophorous cocincinensis	Sphenomorphus_acutus	Tropidophorous cocincinensis	No, tree substitution	Yes	Sprawling	Reptile	Herptile	Reptile	Lepidosaur	1.4669	4.96	2.2721	35.9132	0.9318	0.4421	0.5719	0.5879
90	cas:herp:94306'	California Academy of Sciences	Morphosource	CT Scan	Tumbunascincus luteilateralis	Tumbunascincus_luteilateralis	Tumbunascincus luteilateralis	Yes	Yes	Sprawling	Reptile	Herptile	Reptile	Lepidosaur	9.7496	9.61	4.5084	19.1718	1.8656	0.8339	1.35	0.9811
91	uf:herp:72880	Florida Museum of Natural History	Morphosource	CT Scan	Uroplatus fimbriatus	Uroplatus_fimbriatus	Uroplatus fimbriatus	Yes	Yes	Sprawling	Reptile	Herptile	Reptile	Lepidosaur	208.165	30.3087	14.2677	43.8059	5.2216	2.0327	4.4327	1.8668
92	mcz:herp:r-43739	Museum of Comparative Zoology, Harvard	Museum Visit	Surface scan, isolated element	Varanus bengalensis	Varanus_bengalensis	Varanus bengalensis	Yes	Yes	Sprawling	Reptile	Herptile	Reptile	Lepidosaur	1653.63	43.9045	20.2429	23.8289	11.3337	4.3207	8.3005	6.3943
93	mcz:herp:r-24905	Museum of Comparative Zoology, Harvard	Museum Visit	Surface scan, isolated element	Varanus komodoensis	Varanus_komodoensis	Varanus komodoensis	Yes	Yes	Sprawling	Reptile	Herptile	Reptile	Lepidosaur	82395.8	136.434	57.8141	21.563	47.6818	12.4582	41.985	18.8576
94	uf:herp:71411	Florida Museum of Natural History	Morphosource	CT Scan	Varanus prasinus	Varanus_prasinus	Varanus prasinus	Yes	Yes	Sprawling	Reptile	Herptile	Reptile	Lepidosaur	267.08	38.43	18.05	32.7543	6.2738	1.7494	4.8821	3.5306
95	mcz:herp:r-43740	Museum of Comparative Zoology, Harvard	Museum Visit	Surface scan, isolated element	Varanus salvator	Varanus_salvator	Varanus salvator	Yes	Yes	Sprawling	Reptile	Herptile	Reptile	Lepidosaur	5210.9	66.7866	30.5564	27.6992	17.7272	7.4924	13.2295	9.1158
96	MCZ:VPRA-4402	Museum of Comparative Zoology, Harvard	Pierce Lab Drive (Dickson et al 2021)	CT Scan	Captorhinus	Captorhinus_aguti	Captorhinus_aguti	Yes	No	Fossil	Tetrapod	Tetrapod	Tetrapod	Tetrapod	661	29.7	13.78	65.14	8.78	3.376	7.23	3.67	Segmented from CT data for a previosu project, Dickson et al 2021
97	MCZ:VPRA-4176	Museum of Comparative Zoology, Harvard	Pierce Lab Drive (Dickson et al 2021)	CT Scan	Dissorophus	Dissorophus_multicinctus	Dissorophus_multicinctus	Yes	No	Fossil	Tetrapod	Tetrapod	Tetrapod	Tetrapod	12823	76.95	37.21	98.8	29.12	9.45	27.54	0.64	Segmented from CT data for a previosu project, Dickson et al 2021
98	MCZ:VPRA-1904	Museum of Comparative Zoology, Harvard	Pierce Lab Drive (Dickson et al 2021)	CT Scan	Eryops	Eryops_megacephalus	Eryops_megacephalus	Yes	No	Fossil	Tetrapod	Tetrapod	Tetrapod	Tetrapod	77337	116.75	58.96	35.32	49.05	24.92	38.76	16.8	Segmented from CT data for a previosu project, Dickson et al 2021
99	MNG:10181	Museum der Natur, Gotha	Pierce Lab Drive (Dickson et al 2021)	CT Scan	Orobates	Orobates_pabsti	Orobates_pabsti	Yes	No	Fossil	Tetrapod	Tetrapod	Tetrapod	Tetrapod	11418	77.21	36.34	45.36	22.5	8.96	16.14	12.86	Segmented from CT data for a previosu project, Dickson et al 2021
100	MCZ:VPRA-1101	Museum of Comparative Zoology, Harvard	Pierce Lab Drive (Dickson et al 2021)	CT Scan	Seymouria	Seymouria_baylorensis	Seymouria_baylorensis	Yes	No	Fossil	Tetrapod	Tetrapod	Tetrapod	Tetrapod	10429	63.93	29.21	44.43	30.43	9.3536	28.66	4.11	Segmented from CT data for a previosu project, Dickson et al 2021
101	BP:1:4086	Evolutionary Studies Institute (formerly the Bernard Price Institute)	Museum Visit	Surface scan, isolated element	Cistecephalus	Cistecephalus_microrhinus	Cistecephalus_microrhinus	Yes	No	Fossil	NMS	Therapsid	Therapsid	Dicynodont	1270.23	27.6231	11.6602	40.7813	12.9008	5.2838	10.5011	5.314	Complete humerus preserved is association with other elements. Easily isolated, all bony surfaces visible
102	SAMPK:2656	Iziko South African Museum, Capte Town, SA	Museum Visit	Surface scan, isolated elements	Dicynodon	Dicynodon_lacerticeps	Dicynodon_lacerticeps	Yes	No	Fossil	NMS	Therapsid	Therapsid	Dicynodont	1.46179e+06	359.565	142.019	25.8756	142.434	61.7966	65.7985	110.178	Distal and proximal ends scanned separately and rejoined. Clean break, no shaft appeared missing
103	SAMPK:10166	Iziko South African Museum, Capte Town, SA	Museum Visit	Surface scan, block	Diictodon	Diictodon_feliceps	Diictodon_feliceps	Yes	No	Fossil	NMS	Therapsid	Therapsid	Dicynodont	2213.06	38.5837	16.0002	25.0284	15.5832	7.5607	11.5644	7.2066	Composite reconstruction, based on left and right humei of SAMPK10166 and literature reconstruction by XXX
104	MCN:3584	Museu de Ciências Naturais	Museum Visit	Surface scan, isolated element	Dinodontosaurus	Dinodontosaurus_pedroanum	Dinodontosaurus_pedroanum	Yes	No	Fossil	NMS	Therapsid	Therapsid	Dicynodont	2.87546e+06	336.497	107.985	30.4398	182.207	56.5807	91.4243	147.103	Complete isolated humerus
105	SAMPK:4343	Iziko South African Museum, Capte Town, SA	Museum Visit	Surface scan, isolated element	Dinosphageus	Jonkeria_ingens	Jonkeria_ingens	No, taxonomic revision	No	Fossil	NMS	Therapsid	Therapsid	Dinocephalian	6.41272e+06	466.581	223.007	19.2186	210.167	70.0156	128.52	150.833	Complete isolated humerus
106	SAMPK:915	Iziko South African Museum, Capte Town, SA	Museum Visit	Surface scan, isolated elements	Eccasaurus	Anteosaurus_magnificus	Anteosaurus_magnificus	No, taxonomic revision	No	Fossil	NMS	Therapsid	Therapsid	Dinocephalian	1.65267e+06	341.686	141.875	28.5844	126.004	0.2578	88.0584	90.1253	Humerus scanned in 3 sections and reassembled digitally
107	SAMPK:K-11271	Iziko South African Museum, Capte Town, SA	Museum Visit	Surface scan, block	Endothiodon	Endothiodon_bathystoma	Endothiodon_bathystoma	Yes	No	Fossil	NMS	Therapsid	Therapsid	Dicynodont	652574	232.614	86.796	87.7098	81.3186	63.6798	11.8996	49.1529	Humerus scanned as part of an articulated skeleton, described by Maharaj et al 2021.
108	SAMPK:8950	Iziko South African Museum, Capte Town, SA	Museum Visit	Surface scan, isolated element	Hipposaurus	Hipposaurus_boonstrai	Hipposaurus_boonstrai	Yes	No	Fossil	NMS	Therapsid	Therapsid	Biamarsuchian	61546	175	75.04	56.6	36.57	10.07	25.9	23.7	Complete isolated humerus
109	FMNH:UR2444	Field Museum of Natural History	Museum Visit	Surface scan, isolated element	Jonkeria	Jonkeria_truculenta	Jonkeria_truculenta	Yes	No	Fossil	NMS	Therapsid	Therapsid	Dinocephalian	5.0813e+06	523.166	219.132	50.7983	246.622	44.2385	129.424	205.219
110	IVPP:V:3267	Institute of Vertebrate Paleontology and Paleoanthropology	Museum Visit	Surface scan, isolated element	Kannemeyeriidae	Kannemeyeria_simocephala	Kannemeyeria_simocephala	No, tree substitution	No	Fossil	NMS	Therapsid	Therapsid	Dicynodont	1.12168e+06	292.073	144.182	9.3221	124.698	57.3674	68.4776	87.0018
111	IVPP:XJ12	Institute of Vertebrate Paleontology and Paleoanthropology	Museum Visit	Surface scan, isolated element	Lystrosaurus	Lystrosaurus_hedini	Lystrosaurus_hedini	Yes	No	Fossil	NMS	Therapsid	Therapsid	Dicynodont	259855	179.347	82.2291	9.7179	83.924	0.9396	64.8906	53.2126
112	BP:1:2801	Evolutionary Studies Institute (formerly the Bernard Price Institute)	Museum Visit	Surface scan, isolated element	Lystrosaurus sp.	Lystrosaurus_murrayi	Lystrosaurus_murrayi	Yes	No	Fossil	NMS	Therapsid	Therapsid	Dicynodont	151654	150.871	55.4528	9.6285	62.3606	21.7568	38.8422	43.6665
113	BP:1:4260	Evolutionary Studies Institute (formerly the Bernard Price Institute)	Museum Visit	Surface scan, isolated element	Oudenodon	Oudenodon_bainii	Oudenodon_bainii	Yes	No	Fossil	NMS	Therapsid	Therapsid	Dicynodont	38782.6	99.6767	36.1434	33.6173	48.3416	32.3118	13.1185	33.4777
114	UCMP:V:32460	University of California Museum of Paleontology, Berkley	Museum Visit	Surface scan, isolated element	Placerias gigas	Placerias_hesternus	Placerias_hesternus	Yes	No	Fossil	NMS	Therapsid	Therapsid	Dicynodont	3.90373e+06	416.599	150.213	63.7228	160.601	93.824	0.8009	130.343
115	SAMPK:1165	Iziko South African Museum, Capte Town, SA	Museum Visit	Surface scan, articulated forelimb	Prolystrosaurus	Lystrosaurus_hedini	Lystrosaurus_hedini	No, taxonomic revision	No	Fossil	NMS	Therapsid	Therapsid	Dicynodont	26293.8	94.9716	29.4169	51.7735	29.7796	23.2842	8.3331	16.5901	Distal and proximal ends scanned separately and rejoined. Clean break, no shaft appeared missing
116	GPIT-RE-09633	Institut und Museum für Geologie und Paläontologie, Universitat Tübingen	Museum Visit	Photogrammetry, isolated element	Rachiocephalus	Rhachiocephalus_magnus	Rhachiocephalus_magnus	Yes	No	Fossil	NMS	Therapsid	Therapsid	Dicynodont	1.44736e+06	314.308	126.701	13.8971	148.506	48.404	84.6971	111.971
117	BP:1:7207	Evolutionary Studies Institute (formerly the Bernard Price Institute)	Museum Visit	Surface scan, articulated forelimb	Robertia	Robertia_broomiana	Robertia_broomiana	Yes	No	Fossil	NMS	Therapsid	Therapsid	Dicynodont	4937.98	51.6143	22.0856	75.4505	16.0447	10.7341	3.6395	11.3563	Complete humerus scanned as part of a block. Proximal-ventral surface obscured - reconstructed.
118	NMQR:2987	National Museum, Bloemfontein	Museum Visit	Surface scan, isolated element	Tapinocaninus	Tapinocaninus_pamelae	Tapinocaninus_pamelae	Yes	No	Fossil	NMS	Therapsid	Therapsid	Dinocephalian	2595709	428	195	40.66	185	86.2	94.2	135
119	SAMPK:5007	Iziko South African Museum, Capte Town, SA	Museum Visit	Surface scan, isolated element	Tapinocephalus	Tapinocephalus_atherstonei	Tapinocephalus_atherstonei	Yes	No	Fossil	NMS	Therapsid	Therapsid	Dinocephalian	7.94257e+06	576.288	196.172	43.189	191.73	144.458	81.3154	96.3337
120	GPIT-RE-7110	Institut und Museum für Geologie und Paläontologie, Universitat Tübingen	Museum Visit	Photogrammetry, isolated element	Tetragonias njalilus	Tetragonias_njalilus	Tetragonias_njalilus	Yes	No	Fossil	NMS	Therapsid	Therapsid	Dicynodont	160274	148.661	54.82	16.4453	67.2494	29.8238	53.2331	28.2712
121	UFRGS:PV:939P	Universidade Federal do Rio Grande do Sul	Museum Visit	Surface scan, isolated element	Tiarajudens	Tiarajudens_eccentricus	Tiarajudens_eccentricus	Yes	No	Fossil	NMS	Therapsid	Therapsid	Dicynodont	91329	176	73.45	49.57	60.57	47.82	26.88	25.69
122	IVPP:V:4457.1	Institute of Vertebrate Paleontology and Paleoanthropology	Museum Visit	Surface scan, isolated element	Xiyukannemeyeria	Xiyukannemeyeria_brevirostris	Xiyukannemeyeria_brevirostris	Yes	No	Fossil	NMS	Therapsid	Therapsid	Dicynodont	459856	209.618	81.5243	15.6252	80.5791	46.1435	50.8107	42.2144
123	amnh:mammals:m- 119657	American Museum of Natural History	Morphosource	CT Scan	Acinonyx jubatus	Acinonyx_jubatus	Acinonyx jubatus	Yes	Yes	Parasagittal	Mammal	Therian	Therian	Therian	90955.3	233.95	80.3713	2.276	59.8189	22.2209	25.5522	49.3115
124	nhmuk:zoo:82.7.29.23	Natural History Museum, London	Morphosource	CT Scan	Acrobates pygmaeus	Acrobates_pygmaeus	Acrobates pygmaeus	Yes	Yes	Parasagittal	Mammal	Therian	Therian	Therian	19.0124	12.81	4.7414	2.25	3.1739	0.2937	1.8915	2.5317
125	UA9030	Département de Paléontologie et Anthropologie Biologique, Université d'Antananarivo	Morphosource	CT Scan	Adalatherium hui	Adalatherium_hui	Adalatherium_hui	Yes	No	Fossil	Mammal	Therian	Therian	Therian	5404.18	70.6721	27.4476	2.9491	35.8215	9.3526	7.895	33.6657	Mesh data downlaoded from Morphosource, associated with ref XXX
126	fmnh:mammals:129556	Field Museum of Natural History	Morphosource	CT Scan	Antechinus stuartii	Antechinus_stuartii	Antechinus stuartii	Yes	Yes	Parasagittal	Mammal	Therian	Therian	Therian	25.5777	12.33	4.71	12.78	3.62	0.3407	1.8005	3.1207
127	imnh:r:897	Idaho Museum of Natural History	Morphosource	Surface scan, isolated element	Antilocapra americana	Antilocapra_americana	Antilocapra americana	Yes	Yes	Parasagittal	Mammal	Therian	Therian	Therian	139892	187.497	48.0431	4.9909	40.4503	30.751	15.0322	21.5554
128	imnh:r:534	Idaho Museum of Natural History	Morphosource	Surface scan, isolated element	Bison bison	Bison_bison	Bison bison	Yes	Yes	Parasagittal	Mammal	Therian	Therian	Therian	1.65476e+06	342.984	96.4909	15.69	103.387	3.8465	88.6136	53.1197
129	imnh:r:1007	Idaho Museum of Natural History	Morphosource	Surface scan, isolated element	Camelus sp	Camelus_bactrianus	Camelus sp	Yes	Yes	Parasagittal	Mammal	Therian	Therian	Therian	1.98987e+06	414.425	108.065	12.2042	147.372	62.1939	58.0694	120.326
130	imnh:r:844	Idaho Museum of Natural History	Morphosource	Surface scan, isolated element	Canis lupus	Canis_lupus	Canis lupus	Yes	Yes	Parasagittal	Mammal	Therian	Therian	Therian	76850.8	192.203	64.9241	3.1354	60.6344	11.6706	23.9992	54.446
131	imnh:r:384	Idaho Museum of Natural History	Morphosource	Surface scan, isolated element	Castor canadensis	Castor_canadensis	Castor canadensis	Yes	Yes	Parasagittal	Mammal	Therian	Therian	Therian	5149.74	62.9451	19.8381	6.5867	23.622	6.9631	6.2262	21.6967
132	imnh:r:749	Idaho Museum of Natural History	Morphosource	Surface scan, isolated element	Cervus elephas	Cervus_elaphus	Cervus elephas	Yes	Yes	Parasagittal	Mammal	Therian	Therian	Therian	294483	237.901	75.6569	6.9215	73.4274	14.1208	30.2211	65.4131
133	amnh:mammals:m-100640	American Museum of Natural History	Morphosource	CT Scan	Cheirogaleus major	Cheirogaleus_major	Cheirogaleus major	Yes	Yes	Parasagittal	Mammal	Therian	Therian	Therian	863.235	45.7415	15.9589	1.9829	11.8829	2.2098	5.2186	10.4444
134	imnh:r:944	Idaho Museum of Natural History	Morphosource	Surface scan, isolated element	Choloepus iliger	Choloepus_didactylus	Choloepus didactylus	No, taxonomic revision	Yes	Parasagittal	Mammal	Therian	Therian	Therian	8781.97	107.051	49.5831	5.222	23.1821	2.5364	8.9374	21.2391
135	ypm:vz:ypm mam 014548	Yale Peabody Museum	Morphosource	CT Scan	Condylura cristata	Condylura_cristata	Condylura cristata	Yes	Yes	Sprawling	Mammal	Therian	Therian	Therian	132.396	12.05	4.4939	15.2178	6.3089	5.5518	2.1467	2.0906
136	MCZ:MAMM:6264	Museum of Comparative Zoology, Harvard	Museum Visit	Surface scan, isolated element	Cynocephalus volans	Cynocephalus_volans	Cynocephalus volans	Yes	Yes	Parasagittal	Mammal	Therian	Therian	Therian	3743.22	102.376	45.8027	9.3666	26.4038	3.5398	11.483	23.5111
137	nhmuk:1897.8.7.79	Natural History Museum, London	Morphosource	CT Scan	Dactylopsila trivirgata	Dactylopsila_trivirgata	Dactylopsila trivirgata	Yes	Yes	Parasagittal	Mammal	Therian	Therian	Therian	844.902	37.65	13.5256	7.27	13.4626	1.0553	6.5446	11.7173
138	nhmuk:zoo:1897.11.3.4	Natural History Museum, London	Morphosource	CT Scan	Dasycercus cristicauda	Dasycercus_cristicauda	Dasycercus cristicauda	Yes	Yes	Parasagittal	Mammal	Therian	Therian	Therian	73.9939	20.0401	7.4238	2.954	7.0641	1.8643	1.9202	6.5375
139	amnh:mammals:m-205706	American Museum of Natural History	Morphosource	CT Scan	Dasypus hybridus	Dasypus_hybridus	Dasypus hybridus	Yes	Yes	Parasagittal	Mammal	Therian	Therian	Therian	2119.64	46.5845	14.3431	13.4154	19.0544	8.2063	5.8082	16.1861
140	fmnh:mammals:119804	Field Museum of Natural History	Morphosource	CT Scan	Dasyurus hallucatus	Dasyurus_hallucatus	Dasyurus hallucatus	Yes	Yes	Parasagittal	Mammal	Therian	Therian	Therian	607.076	39.02	14.0415	3.76	15.0475	1.1712	5.0051	14.1423
141	umzc:vertebrates:a6. 10/3	University Museum of Zoology, Cambridge	Morphosource	CT Scan	Dasyurus maculatus	Dasyurus_maculatus	Dasyurus maculatus	Yes	Yes	Parasagittal	Mammal	Therian	Therian	Therian	3288.79	67.25	23.8149	5.23	22.5983	3.1202	9.6993	20.171
142	umzc:vertebrates:a6. 11/4	University Museum of Zoology, Cambridge	Morphosource	CT Scan	Dasyurus viverrinus	Dasyurus_viverrinus	Dasyurus viverrinus	Yes	Yes	Parasagittal	Mammal	Therian	Therian	Therian	2256.59	62.3652	21.8942	2.21	23.287	1.0232	8.3896	21.6992
143	MCZ:MAMM:35320	Museum of Comparative Zoology, Harvard	Museum Visit	Surface scan, isolated element	Dendrohyrax dorsalis	Dendrohyrax_dorsalis	Dendrohyrax dorsalis	Yes	Yes	Parasagittal	Mammal	Therian	Therian	Therian	4950.2	66.7874	24.1564	23.3371	22.4307	0.6802	10.4905	19.1847
144	mvz:Mammal specimens:208920	Museum of Vertebrate Zoology	Morphosource	CT Scan	Dicerorhinus sumatrensis	Dicerorhinus_sumatrensis	Dicerorhinus sumatrensis	Yes	Yes	Parasagittal	Mammal	Therian	Therian	Therian	1.32798e+06	347.696	108.121	0.7833	125.036	81.0145	27.1035	91.3014
145	SEP87,	Pierce Lab Specimen	Pierce Lab Specimen	CT Scan	Didelphis virginiana	Didelphis_virginiana	Didelphis virginiana	Yes	Yes	Parasagittal	Mammal	Therian	Therian	Therian	3258.53	66.6526	27.8033	8.9534	28.6131	3.477	8.7786	27.0103
146	fmnh:mammals:60525	Field Museum of Natural History	Morphosource	CT Scan	Echymipera rufescens	Echymipera_rufescens	Echymipera rufescens	Yes	Yes	Parasagittal	Mammal	Therian	Therian	Therian	1477.65	46.6698	15.5125	14.0059	10.4593	4.6866	4.7863	8.0326
147	imnh:r:1486	Idaho Museum of Natural History	Morphosource	Surface scan, isolated element	Elephas maximus	Elephas_maximus	Elephas maximus	Yes	Yes	Parasagittal	Mammal	Therian	Therian	Therian	8.94326e+06	751.62	254.295	1.9182	253.562	91.6789	25.0735	235.074
148	mvz mammal specimens:16643	Museum of Vertebrate Zoology	Morphosource	CT Scan	Equus quaggga	Equus_kiang	Equus quaggga	No, tree substitution	Yes	Parasagittal	Mammal	Therian	Therian	Therian	496313	230.495	69.041	2.4181	83.0137	38.5295	34.3868	64.9946
149	imnh:r:386	Idaho Museum of Natural History	Morphosource	Surface scan, isolated element	Erethizon dorsatum	Erethizon_dorsatum	Erethizon dorsatum	Yes	Yes	Parasagittal	Mammal	Therian	Therian	Therian	10931.2	94.8167	32.8943	6.5945	36.5526	1.3524	16.6459	32.5143
150	ummz:mammals:138469	Univeristy of Michigan Museum of Zoology	Morphosource	CT Scan	Erinaceus europas	Erinaceus_europaeus	Erinaceus europas	Yes	Yes	Parasagittal	Mammal	Therian	Therian	Therian	677.816	32.2095	10.0236	1.4433	8.4813	4.9399	1.9967	6.5987
151	ypm:vz:ypm mam 014396	Yale Peabody Museum	Morphosource	CT Scan	Eulemur mongoz	Eulemur_mongoz	Eulemur mongoz	Yes	Yes	Parasagittal	Mammal	Therian	Therian	Therian	3176.18	78.7779	30.9647	2.4869	20.1109	6.8785	8.7838	16.7326
152	imnh:r:938	Idaho Museum of Natural History	Morphosource	Surface scan, isolated element	Felis margarita	Felis_margarita	Felis margarita	Yes	Yes	Parasagittal	Mammal	Therian	Therian	Therian	3983.8	96.5853	33.0049	1.6757	17.36	7.2303	7.1508	14.0698
153	amnh:mammals:m-45156	American Museum of Natural History	Morphosource	CT Scan	Geocapromys brownii	Geocapromys_brownii	Geocapromys brownii	Yes	Yes	Parasagittal	Mammal	Therian	Therian	Therian	2343.5	55.4629	17.1722	17.2141	19.8886	4.6978	10.2042	16.4122
154	imnh:r:2283	Idaho Museum of Natural History	Morphosource	Surface scan, isolated element	Giraffa cameleopardis	Giraffa_camelopardalis	Giraffa cameleopardis	Yes	Yes	Parasagittal	Mammal	Therian	Therian	Therian	3.53151e+06	484.848	157.368	3.1613	136.99	57.9642	57.0805	110.219
155	MCZ_VPRA-19860	Museum of Comparative Zoology, Harvard	Morphosource	Surface scan, isolated element	Gobiconodon	Gobiconodon_ostromi	Gobiconodon_ostromi	Yes	No	Fossil	Mammal	Therian	Therian	Therian	3374.9	53.91	25.35	41.15	23.25	5.393	10.36	20.1	Composite reconstruction based on left andf right humeri of MCZVP19860
156	imnh:r:2671	Idaho Museum of Natural History	Morphosource	Surface scan, isolated element	Gulo gulo	Gulo_gulo	Gulo gulo	Yes	Yes	Parasagittal	Mammal	Therian	Therian	Therian	32851.3	140.355	52.8491	8.7055	47.7411	3.7562	19.3097	43.4999
157	fmnh:mammals:60926	Field Museum of Natural History	Morphosource	CT Scan	Hemibelideus lemuroides	Hemibelideus_lemuroides	Hemibelideus lemuroides	Yes	Yes	Parasagittal	Mammal	Therian	Therian	Therian	1152.03	50.402	18.9864	4.1211	17.1511	2.206	7.5336	15.2492
158	amnh:mammals:m-206440	American Museum of Natural History	Morphosource	CT Scan	Hydrochoerus hydrochaeris	Hydrochoerus_hydrochaeris	Hydrochoerus hydrochaeris	Yes	Yes	Parasagittal	Mammal	Therian	Therian	Therian	83981.8	164.083	57.51	4.7205	58.4653	25.1642	28.0158	44.7221
159	fmnh:mammals:120560	Field Museum of Natural History	Morphosource	CT Scan	Isoodon macrourus	Isoodon_macrourus	Isoodon macrourus	Yes	Yes	Parasagittal	Mammal	Therian	Therian	Therian	643.3	37.718	13.7472	15.2141	7.7695	3.0099	3.7334	6.1129
160	imnh:r:2392	Idaho Museum of Natural History	Morphosource	Surface scan, isolated element	Lama glama	Lama_glama	Lama glama	Yes	Yes	Parasagittal	Mammal	Therian	Therian	Therian	336168	272.682	81.8248	3.5535	87.1619	27.9727	28.8734	77.3372
161	msu:mr:mr.3876	Michigan State University Museum	Morphosource	CT Scan	Lasiorhinus latifrons	Lasiorhinus_latifrons	Lasiorhinus latifrons	Yes	Yes	Parasagittal	Mammal	Therian	Therian	Therian	2328.81	44.3702	16.3735	18.5675	17.0918	8.715	4.7386	13.9185
162	amnh:mammals:m-170557	American Museum of Natural History	Morphosource	CT Scan	Lepilemur mustelinus	Lepilemur_mustelinus	Lepilemur mustelinus	Yes	Yes	Parasagittal	Mammal	Therian	Therian	Therian	836.301	45.9658	17.5681	2.4937	13.3079	2.9906	6.0536	11.4678
163	MCZ:MAMM:46591	Museum of Comparative Zoology, Harvard	Museum Visit	Surface scan, isolated element	Lepus alleni	Lepus_alleni	Lepus alleni	Yes	Yes	Parasagittal	Mammal	Therian	Therian	Therian	6864.11	104.311	37.6867	8.1495	26.0932	5.1281	12.0865	22.5494
164	ummz:mammals:160733	Univeristy of Michigan Museum of Zoology	Morphosource	CT Scan	Lestoros inca	Lestoros_inca	Lestoros inca	Yes	Yes	Parasagittal	Mammal	Therian	Therian	Therian	30.0933	13.7525	4.3709	10.1129	5.7256	1.0413	2.3468	5.1177
165	nhmuk:zoo:73.6.21.4	Natural History Museum, London	Morphosource	CT Scan	Macrotis lagotis	Macrotis_lagotis	Macrotis lagotis	Yes	Yes	Parasagittal	Mammal	Therian	Therian	Therian	2040.88	50.6166	17.1615	3.2416	10.3708	6.756	4.2289	6.6353
166	amnh:mammals:m-53847	American Museum of Natural History	Morphosource	CT Scan	Manis gigantea	Smutsia_temminckii	Manis gigantea	No, taxonomic revision	Yes	Parasagittal	Mammal	Therian	Therian	Therian	36257.3	113.426	36.5773	2.7841	34.646	8.416	0.1576	33.6079
167	amnh:mammals:m-67882	American Museum of Natural History	Morphosource	CT Scan	Marmota monax	Marmota_monax	Marmota monax	Yes	Yes	Parasagittal	Mammal	Therian	Therian	Therian	4437.11	68.4197	22.6569	8.5355	23.7566	1.3153	10.7504	21.1441
168	ummz:mammals:175894	Univeristy of Michigan Museum of Zoology	Morphosource	CT Scan	Mustela erminea	Mustela_erminea	Mustela erminea	Yes	Yes	Parasagittal	Mammal	Therian	Therian	Therian	65.2713	22.0227	8.8739	11.3806	3.5797	1.1888	1.8374	2.8328
169	imnh:r:2124	Idaho Museum of Natural History	Morphosource	Surface scan, isolated element	Myocastor coypus	Myocastor_coypus	Myocastor coypus	Yes	Yes	Parasagittal	Mammal	Therian	Therian	Therian	4961.99	68.5502	20.4409	5.4985	25.2288	6.914	11.9381	21.1227
170	umzc:vertebrates:a6. 41/8	University Museum of Zoology, Cambridge	Morphosource	CT Scan	Myrmecobius fasciatus	Myrmecobius_fasciatus	Myrmecobius fasciatus	Yes	Yes	Parasagittal	Mammal	Therian	Therian	Therian	480.355	31.05	11.6286	4.77	12.7489	3.1344	3.4157	11.8761
171	imnh:r:997	Idaho Museum of Natural History	Morphosource	Surface scan, isolated element	Myrmecophaga tridactyla	Myrmecophaga_tridactyla	Myrmecophaga tridactyla	Yes	Yes	Parasagittal	Mammal	Therian	Therian	Therian	14161.9	97.6198	38.1073	3.7554	49.3228	19.4899	2.3674	45.2469
172	imnh:r:2352	Idaho Museum of Natural History	Morphosource	Surface scan, isolated element	Oreamnos americanus	Oreamnos_americanus	Oreamnos americanus	Yes	Yes	Parasagittal	Mammal	Therian	Therian	Therian	153416	188.355	49.359	4.1831	40.0593	19.3552	26.3442	23.1539
173	mvz:mamm:32885	Museum of Vertebrate Zoology	Morphosource	CT Scan	Orycteropus capensis	Orycteropus_afer	Orycteropus capensis	Yes	Yes	Parasagittal	Mammal	Therian	Therian	Therian	64169.2	148.196	59.0958	2.5456	57.8845	18.4765	9.0544	54.1041
174	amnh:mammals:m-80800	American Museum of Natural History	Morphosource	CT Scan	Otolemur crassicaudatus	Otolemur_crassicaudatus	Otolemur crassicaudatus	Yes	Yes	Parasagittal	Mammal	Therian	Therian	Therian	2968.46	71.8056	25.9302	9.2991	19.881	2.0372	9.0802	17.5686
175	MCZ:MAMM:48686	Museum of Comparative Zoology, Harvard	Museum Visit	Surface scan, isolated element	Pan troglodytes	Pan_troglodytes	Pan troglodytes	Yes	Yes	Parasagittal	Mammal	Therian	Therian	Therian	176044	317.46	137.101	24.99	97.2249	5.1248	5.7618	96.9187
176	imnh:r:2372	Idaho Museum of Natural History	Morphosource	Surface scan, isolated element	Panthera pardus	Panthera_pardus	Panthera pardus	Yes	Yes	Parasagittal	Mammal	Therian	Therian	Therian	110432	208.728	70.8984	3.8497	71.7878	19.5594	25.1058	64.3476
177	imnh:r:999	Idaho Museum of Natural History	Morphosource	Surface scan, isolated element	Papio sp	Papio_anubis	Papio sp	Yes	Yes	Parasagittal	Mammal	Therian	Therian	Therian	75622.2	227.457	92.1806	10.7983	56.5275	11.7887	4.8545	55.071
178	nhmuk:1926.3.11.225	Natural History Museum, London	Morphosource	CT Scan	Petauroides volans	Petauroides_volans	Petauroides volans	Yes	Yes	Parasagittal	Mammal	Therian	Therian	Therian	1898.93	74.9976	29.8973	4.2083	22.1501	3.9433	7.6078	20.4254
179	fmnh:mammals:129430	Field Museum of Natural History	Morphosource	CT Scan	Petaurus breviceps	Petaurus_breviceps	Petaurus breviceps	Yes	Yes	Parasagittal	Mammal	Therian	Therian	Therian	223.672	28.9614	10.9275	3.6402	8.735	0.6511	4.5428	7.4323
180	nhmuk:zoo:75.1828	Natural History Museum, London	Morphosource	CT Scan	Phascolarctos cinereus	Phascolarctos_cinereus	Phascolarctos cinereus	Yes	Yes	Parasagittal	Mammal	Therian	Therian	Therian	16868	110.632	39.4194	1.4164	37.4931	7.3371	18.3946	31.8361
181	ypm:vz:ypm mam 006029	Yale Peabody Museum	Morphosource	CT Scan	Potomogale velox	Potamogale_velox	Potomogale velox	Yes	Yes	Parasagittal	Mammal	Therian	Therian	Therian	1008.12	38.9976	12.1387	5.6826	11.9739	2.746	6.5688	9.6273
182	imnh:r:909	Idaho Museum of Natural History	Morphosource	Surface scan, isolated element	Procyon lotor	Procyon_lotor	Procyon lotor	Yes	Yes	Parasagittal	Mammal	Therian	Therian	Therian	9036.77	92.5503	36.8676	7.1176	33.7394	2.3516	10.1583	32.0878
183	imnh:r:996	Idaho Museum of Natural History	Morphosource	Surface scan, isolated element	Puma concolor	Puma_concolor	Puma concolor	Yes	Yes	Parasagittal	Mammal	Therian	Therian	Therian	136401	235.02	83.9665	5.2103	55.6114	19.6194	19.7183	48.1548
184	ummz:mammals:167022	Univeristy of Michigan Museum of Zoology	Morphosource	CT Scan	Rattus norvegicus	Rattus_norvegicus	Rattus norvegicus	Yes	Yes	Parasagittal	Mammal	Therian	Therian	Therian	193.197	24.6831	8.1406	0.8329	11.4812	1.7404	3.8255	10.6843
185	nhmuk:zoo:2003.331	Natural History Museum, London	Morphosource	CT Scan	Sarcophilus harrisii	Sarcophilus_harrisii	Sarcophilus harrisii	Yes	Yes	Parasagittal	Mammal	Therian	Therian	Therian	10862.8	95.4987	29.4744	7.2552	32.0567	1.6887	16.8631	27.2106
186	fmnh:mammals:72923	Field Museum of Natural History	Morphosource	CT Scan	Sminthopsis crassicaudata	Sminthopsis_crassicaudata	Sminthopsis crassicaudata	Yes	Yes	Parasagittal	Mammal	Therian	Therian	Therian	19.3699	12.086	4.2119	9.0074	3.7131	1.0056	1.7193	3.1337
187	mvz:mamm:126983	Museum of Vertebrate Zoology	Morphosource	CT Scan	Sminthopsis leucopus	Sminthopsis_leucopus	Sminthopsis leucopus	Yes	Yes	Parasagittal	Mammal	Therian	Therian	Therian	9.0417	9.4061	3.7572	15.5261	2.6696	0.1459	1.1532	2.4032
188	tcwc:mammals:28881	Texas A&M University Biodiversity Research and Teaching Collections	Morphosource	CT Scan	Solenodon paradoxus	Solenodon_paradoxus	Solenodon paradoxus	Yes	Yes	Parasagittal	Mammal	Therian	Therian	Therian	2041.39	50.2361	18.6327	15.5932	21.7125	0.6545	5.8202	20.9076
189	imnh:r:90	Idaho Museum of Natural History	Morphosource	Surface scan, isolated element	Spermohilus richardsonii	Urocitellus_richardsonii	Urocitellus richardsonii	No, taxonomic revision	Yes	Parasagittal	Mammal	Therian	Therian	Therian	261.836	29.1956	9.7479	8.9329	9.887	1.5571	5.0174	8.3758
190	MCZ:MAMM:6246	Museum of Comparative Zoology, Harvard	Museum Visit	Surface scan, isolated element	Sus scrofa	Sus_scrofa	Sus scrofa	Yes	Yes	Parasagittal	Mammal	Therian	Therian	Therian	250444	234.296	83.6307	7.3779	73.9508	27.656	33.1311	60.0515
191	mvz:Mammal specimens:141173	Museum of Vertebrate Zoology	Morphosource	CT Scan	Tapirella bairdii	Tapirus_bairdii	Tapirella bairdii	Yes	Yes	Parasagittal	Mammal	Therian	Therian	Therian	359454	240.206	83.8291	2.4171	78.4484	28.3449	38.738	62.049
192	ummz:mammals:122547	Univeristy of Michigan Museum of Zoology	Morphosource	CT Scan	Tarsipes rostratus	Tarsipes_rostratus	Tarsipes rostratus	Yes	Yes	Parasagittal	Mammal	Therian	Therian	Therian	16.1999	12.7825	5.2592	9.5885	4.3618	0.9002	1.8107	3.8648
193	imnh:r:230	Idaho Museum of Natural History	Morphosource	Surface scan, isolated element	Taxidea taxus	Taxidea_taxus	Taxidea taxus	Yes	Yes	Parasagittal	Mammal	Therian	Therian	Therian	17064.6	104.371	33.8682	22.005	31.7735	8.3283	10.7509	28.7161
194	ypm:vz:ypm mam 006029	Yale Peabody Museum	Morphosource	CT Scan	Tenrec ecaudatus	Tenrec_ecaudatus	Tenrec ecaudatus	Yes	Yes	Parasagittal	Mammal	Therian	Therian	Therian	793.668	37.3294	12.0256	8.3348	7.9624	3.6123	0.5721	7.0727
195	amnh:mammals:m- 248394	American Museum of Natural History	Morphosource	CT Scan	Tolypeutes matacus	Tolypeutes_matacus	Tolypeutes matacus	Yes	Yes	Parasagittal	Mammal	Therian	Therian	Therian	1564.79	44.4755	15.6043	4.1126	15.9577	5.9467	1.4569	14.7364
196	MCZ:MAMM:37004	Museum of Comparative Zoology, Harvard	Museum Visit	Surface scan, isolated element	Tragulus javanicus	Tragulus_javanicus	Tragulus javanicus	Yes	Yes	Parasagittal	Mammal	Therian	Therian	Therian	2456.39	68.7522	26.7364	2.0532	25.8882	2.0072	9.1981	24.1157
197	umzc:vertebrates:a9 16/7	University Museum of Zoology, Cambridge	Morphosource	CT Scan	Trichosurus vulpecula	Trichosurus_vulpecula	Trichosurus vulpecula	Yes	Yes	Parasagittal	Mammal	Therian	Therian	Therian	5474.45	77.245	27.7833	9.6711	29.2736	0.3445	12.754	26.3469
198	du:ea:178	Evolutionary Anthropology Department, Duke University	Morphosource	CT Scan	Tupaia	Tupaia_gracilis	Tupaia	Yes	Yes	Parasagittal	Mammal	Therian	Therian	Therian	171.125	25.8965	9.2173	2.942	7.4186	0.8541	2.7287	6.8455
199	mvz mammal specimens:4385	Museum of Vertebrate Zoology	Morphosource	CT Scan	Ursus arctos	Ursus_arctos	Ursus arctos	Yes	Yes	Parasagittal	Mammal	Therian	Therian	Therian	1.00099e+06	390.62	131.026	3.3116	166.337	7.9275	52.0852	157.773
200	umzc:vertebrates:a10. 10/2	University Museum of Zoology, Cambridge	Morphosource	CT Scan	Vombatus ursinus	Vombatus_ursinus	Vombatus ursinus	Yes	Yes	Parasagittal	Mammal	Therian	Therian	Therian	29135.3	115.75	39.6239	10.71	50.78	18.15	17.4284	44.107
201	imnh:r:206	Idaho Museum of Natural History	Morphosource	Surface scan, isolated element	Vulpes lagopus	Vulpes_lagopus	Vulpes lagopus	Yes	Yes	Parasagittal	Mammal	Therian	Therian	Therian	11997.5	127.67	45.3221	9.2836	34.7884	5.1213	13.7177	31.5568
202	SAMPK:K-10000	Iziko South African Museum, Capte Town, SA	Museum Visit	Surface scan, isolated element	Aelurognathus	Aelurognathus_tigriceps	Aelurognathus_tigriceps	Yes	No	Fossil	NMS	Therapsid	Theriodont	Gorgonopsid	37767.6	108.624	52.5963	17.5539	35.3523	3.3742	15.1339	31.7705
203	SAMPK:9345	Iziko South African Museum, Capte Town, SA	Museum Visit	Surface scan, isolated element	Arctognathoides	Arctognathus_curvimola	Arctognathus_curvimola	Yes	No	Fossil	NMS	Therapsid	Theriodont	Gorgonopsid	85756.6	135.847	54.8248	11.3253	47.9618	11.0232	35.9313	29.7955
204	SAMPK:K-1676	Iziko South African Museum, Capte Town, SA	Museum Visit	Surface scan, isolated element	Gorgonopsian	Gorgonops_torvus	Gorgonops_torvus	No, tree substitution	No	Fossil	NMS	Therapsid	Theriodont	Gorgonopsid	77487.7	157.629	61.713	12.753	59.1045	12.4478	17.5517	55.0484	Compelte isolated humerus
205	NMQR:3351	National Museum, Bloemfontein	Museum Visit	Surface scan, block	Moschorhinus	Moschorhinus_kitchingi	Moschorhinus_kitchingi	Yes	No	Fossil	NMS	Therapsid	Theriodont	Therocephalian	120044	162.687	69.9064	41.1156	59.2384	45.1949	14.2353	35.5523	Composite of preserved left and right humeri, see Stuart et al 2024
206	BP:1:3849	Evolutionary Studies Institute (formerly the Bernard Price Institute)	Museum Visit	Surface scan, block	Olivieria/moschorhinus	Olivierosuchus_parringtoni	Olivierosuchus_parringtoni	No, tree substitution	No	Fossil	NMS	Therapsid	Theriodont	Therocephalian	6412.27	71.0461	28.062	34.009	22.8907	1.5689	14.1185	17.9497	Complete humerus preserved in a block. Proximal-dorsal and distal-ventral bone surfaces obscured, but reconstructed based on other specimens. Figured in Botha-Brink and Modesto 2011
207	SAMPK:11557	Iziko South African Museum, Capte Town, SA	Museum Visit	Surface scan, isolated elements	Pristerognathus	Pristerognathoides_minor	Pristerognathoides_minor	Yes	No	Fossil	NMS	Therapsid	Theriodont	Therocephalian	223658	198.154	75.3275	17.5786	73.0555	18.9211	36.6435	60.3022	Distal and proximal ends scanned separately and rejoined.
208	GPIT-PV-31579	Institut und Museum für Geologie und Paläontologie, Universitat Tübingen	Museum Visit	Photogrammetry, isolated element	Sauroctonus parringtoni	Sauroctonus_progressus	Sauroctonus_progressus	Yes	No	Fossil	NMS	Therapsid	Theriodont	Gorgonopsid	120039	173.774	68.4931	8.1609	52.1634	2.601	30.1952	42.4559
209	UMZC-T837	University Museum of Zoology, Cambridge	Museum Visit	CT Scan	Scalaposaurus constrictus	Scaloposaurus_constrictus	Scaloposaurus_constrictus	Yes	No	Fossil	NMS	Therapsid	Theriodont	Therocephalian	1128.51	40.2877	15.436	43.994	12.0009	3.509	6.1018	9.7199	Segmented from CT scan
210	NMQR:3375	National Museum, Bloemfontein	Museum Visit	Surface scan, block	Theriognathus	Theriognathus_microps	Theriognathus_microps	Yes	No	Fossil	NMS	Therapsid	Theriodont	Therocephalian	5955.67	58.8773	23.1654	27.5544	20.5742	5.2573	11.6491	16.1231	Complete humerus preserved with articulated skeleton. Proximal-ventral surface obscured and reconstructed
211	GPIT-PV-117112	Institut und Museum für Geologie und Paläontologie, Universitat Tübingen	Museum Visit	Photogrammetry, isolated element	Theriognathus laticeps	Theriognathus_microps	Theriognathus_microps	No, taxonomic revision	No	Fossil	NMS	Therapsid	Theriodont	Therocephalian	43932.4	121.956	49.0843	25.3209	53.8421	5.1171	28.2632	45.5409
