# Supplementary material for: Adaptive landscapes unveil the complex evolutionary path from sprawling to upright forelimb function and posture in mammals
Source: PLoS Biol. 2025 Jun 24;23(6):e3003188. doi: 10.1371/journal.pbio.3003188 (PMC12186895; doi:10.1371/journal.pbio.3003188)
Supplement: S2 Table — (XLSX) [file pbio.3003188.s002.xlsx]

## Sheet: Table S2 Group ANOVA Shape
Shape: Procrustes ANOVA
ANOVA table showing effects of taxon group on humerus shape
	Df	SS	MS	Rsq	F	Z	Pr(>F)
log(Centroid Size)	1	0.584783	0.584783	0.0976564	34.5172	4.19038	0.001
Group	6	1.9642	0.327367	0.328014	19.3231	6.72903	0.001
Residuals	203	3.43918	0.0169418	0.57433
Total	210	5.98817
Distance-based pairwise comparisons of humerus shape between taxon groups
	d	UCL (95%)	Z	Pr > d
Cynodont:Herptile	0.167653	0.0591394	3.68182	0.001
Cynodont:Monotreme	0.223926	0.156841	2.56478	0.003
Cynodont:Pelycosaur	0.161421	0.0928356	3.14587	0.002
Cynodont:Tetrapod	0.194	0.118074	3.12258	0.002
Cynodont:Therapsid	0.0624327	0.067379	1.36926	0.092
Cynodont:Therian	0.167014	0.0560011	3.81536	0.001
Herptile:Monotreme	0.33664	0.153251	3.40493	0.001
Herptile:Pelycosaur	0.210961	0.0843981	3.83046	0.001
Herptile:Tetrapod	0.22209	0.114141	3.3712	0.001
Herptile:Therapsid	0.175785	0.0623893	3.61166	0.001
Herptile:Therian	0.0796826	0.0452064	3.10363	0.001
Monotreme:Pelycosaur	0.216392	0.167537	2.41181	0.008
Monotreme:Tetrapod	0.219077	0.184111	2.30066	0.014
Monotreme:Therapsid	0.213605	0.153203	2.56391	0.003
Monotreme:Therian	0.349907	0.152997	3.52498	0.001
Pelycosaur:Tetrapod	0.145069	0.130464	1.97683	0.022
Pelycosaur:Therapsid	0.149354	0.0894605	3.09801	0.001
Pelycosaur:Therian	0.231562	0.0821573	3.86847	0.001
Tetrapod:Therapsid	0.167438	0.118695	2.71154	0.004
Tetrapod:Therian	0.242142	0.111176	3.74995	0.001
Therapsid:Therian	0.185373	0.0511468	4.23723	0.001
Showing 1 to 13 of 21 entries, 4 total columns
