# Supplementary material for: Adaptive landscapes unveil the complex evolutionary path from sprawling to upright forelimb function and posture in mammals
Source: PLoS Biol. 2025 Jun 24;23(6):e3003188. doi: 10.1371/journal.pbio.3003188 (PMC12186895; doi:10.1371/journal.pbio.3003188)
Supplement: S3 Table — (XLSX) [file pbio.3003188.s003.xlsx]

## Sheet: Table S3 Group MANOVA Traits
Trait Weighting: MANOVA
ANOVA table showing effects of taxon group on optimal functional trait weightings
	Df	SS	MS	Rsq	F	Z	Pr(>F)
log(Centroid Size)	1	1.30317	1.30317	0.108663	43.5753	6.1098	0.001
Group	6	4.70836	0.784727	0.3926	26.2396	11.062	0.001
Residuals	200	5.98123	0.0299062	0.498737
Total	207	11.9928
Distance-based pairwise comparisons of traight weightings between taxon groups
	d	UCL (95%)	Z	Pr > d
Herptile:Tetrapod	0.334996	0.170151	4.18571	0.001
Herptile:Pelycosaur	0.339069	0.138713	4.57098	0.001
Herptile:Therapsid	0.251505	0.0976189	5.00205	0.001
Herptile:Cynodont	0.235292	0.090168	5.36887	0.001
Herptile:Monotreme	0.400841	0.210066	4.07419	0.001
Herptile:Therian	0.175913	0.0692953	4.82113	0.001
Tetrapod:Pelycosaur	0.14036	0.21006	0.565168	0.283
Tetrapod:Therapsid	0.209538	0.178603	2.1795	0.013
Tetrapod:Cynodont	0.257159	0.181201	2.86099	0.001
Tetrapod:Monotreme	0.172589	0.262628	0.39913	0.351
Tetrapod:Therian	0.425215	0.169102	5.30686	0.001
Pelycosaur:Therapsid	0.235125	0.13873	3.26308	0.001
Pelycosaur:Cynodont	0.28676	0.145477	3.87831	0.001
Pelycosaur:Monotreme	0.206061	0.237899	1.21845	0.112
Pelycosaur:Therian	0.433252	0.129056	5.693	0.001
Therapsid:Cynodont	0.0749058	0.108157	0.529852	0.294
Therapsid:Monotreme	0.214681	0.213701	1.66459	0.049
Therapsid:Therian	0.280912	0.0797871	5.97829	0.001
Cynodont:Monotreme	0.282799	0.218267	2.44873	0.007
Cynodont:Therian	0.226493	0.08854	4.88256	0.001
Monotreme:Therian	0.467427	0.206464	4.24286	0.001
