# Supplementary material for: Adaptive landscapes unveil the complex evolutionary path from sprawling to upright forelimb function and posture in mammals
Source: PLoS Biol. 2025 Jun 24;23(6):e3003188. doi: 10.1371/journal.pbio.3003188 (PMC12186895; doi:10.1371/journal.pbio.3003188)
Supplement: S4 Table — (XLSX) [file pbio.3003188.s004.xlsx]

## Sheet: Table S4 mvMORPH Traits
	AIC	diff	wi	aicweights								models	AIC	diff	wi	aicweights
OUM_Cl	736	0	1	0.596								BMM_Cl	735	0	1	0.633
BMM_Cl	737	0.875	0.646	0.385								OUM_Cl	736	1.13	0.568	0.359
BMM_R	743	7.03	0.0298	0.0178								BMM_R	744	9.13	0.0104	0.00658
BMM_K	748	12.1	0.00237	0.00141								BMM_K	748	12.7	0.0017	0.00108
BMM_Gr	750	13.8	0.00102	0.000609								BMM_BgCl	752	16.6	0.000243	0.000154
BMM_J	763	26.4	1.84e-06	1.09e-06								BMM_J	763	27.5	1.06e-06	6.72e-07
OUM_Gr	767	31	1.83e-07	1.09e-07								OUM_BgCl	767	32.4	9.35e-08	5.92e-08
OUM_J	779	42.4	6.23e-10	3.71e-10								OUM_J	778	42.9	4.76e-10	3.01e-10
OUM_R	815	79.2	6.3e-18	3.75e-18								OUM_R	816	80.5	3.38e-18	2.14e-18
OUM_K	816	80.1	4.07e-18	2.42e-18								OUM_K	816	81.1	2.45e-18	1.55e-18
OU1	817	81.1	2.43e-18	1.45e-18								OU1	817	82.1	1.47e-18	9.27e-19
BM1	867	131	3.28e-29	1.96e-29								BM1	867	132	1.98e-29	1.25e-29
BMT	869	133	1.26e-29	7.48e-30								BMT	869	134	7.56e-30	4.78e-30
Cl = Clade		BMM = multi-rate Brownian motion										Cl = Clade		BMM = multi-rate Brownian motion
Gr = Grade		BM1 = single-rate Brownian motion										Gr = Grade		BM1 = single-rate Brownian motion
J = Jenkins		BMT = single-rate Brownian motion with trend										J = Jenkins		BMT = single-rate Brownian motion with trend
R = Romer		OU1 = single-peak Ornstein-Uhlenbeck model										R = Romer		OU1 = single-peak Ornstein-Uhlenbeck model
K = Kemp		OUM = multi-peak Ornstein-Uhlenbeck model										K = Kemp		OUM = multi-peak Ornstein-Uhlenbeck model
