# Supplementary material for: Adaptive landscapes unveil the complex evolutionary path from sprawling to upright forelimb function and posture in mammals
Source: PLoS Biol. 2025 Jun 24;23(6):e3003188. doi: 10.1371/journal.pbio.3003188 (PMC12186895; doi:10.1371/journal.pbio.3003188)
Supplement: S5 Table — (XLSX) [file pbio.3003188.s005.xlsx]

## Sheet: Table S5 Group ANOVA Posture
ANOVA table showing effects of taxon group on transitional landscape posture scores
	Df	SS	MS	Rsq	F	Z	Pr(>F)
log(Centroid Size)	1	8.5215e-05	8.5215e-05	4.08706e-06	0.00341099	-1.72186	0.956
Group	6	15.8534	2.64223	0.760356	105.763	18.3735	0.001
Residuals	200	4.99649	0.0249825	0.23964
Total	207	20.85
Distance-based pairwise comparisons of transitional landscape posture scores between taxon groups
	d	UCL (95%)	Z	Pr > d
Herptile:Tetrapod	0.283883	0.279054	1.5548	0.047
Herptile:Pelycosaur	0.314492	0.242702	2.06603	0.011
Herptile:Therapsid	0.105678	0.169588	0.791008	0.24
Herptile:Cynodont	0.0834388	0.153737	0.604328	0.291
Herptile:Monotreme	0.544007	0.349686	2.44147	0.003
Herptile:Therian	0.471821	0.119024	5.1381	0.001
Tetrapod:Pelycosaur	0.0306084	0.351251	-1.11367	0.844
Tetrapod:Therapsid	0.178206	0.298532	0.751177	0.255
Tetrapod:Cynodont	0.367322	0.301188	1.94951	0.012
Tetrapod:Monotreme	0.260124	0.451616	0.685286	0.266
Tetrapod:Therian	0.755704	0.280468	4.00436	0.001
Pelycosaur:Therapsid	0.208814	0.248743	1.27466	0.103
Pelycosaur:Cynodont	0.39793	0.265403	2.39031	0.003
Pelycosaur:Monotreme	0.229516	0.411384	0.664435	0.266
Pelycosaur:Therian	0.786313	0.239388	4.43928	0.001
Therapsid:Cynodont	0.189116	0.183358	1.62069	0.043
Therapsid:Monotreme	0.43833	0.375221	1.90198	0.015
Therapsid:Therian	0.577499	0.144273	4.90037	0.001
Cynodont:Monotreme	0.627446	0.369517	2.61763	0.001
Cynodont:Therian	0.388382	0.151269	3.74345	0.001
Monotreme:Therian	1.01583	0.361407	3.84792	0.001
