# Supplementary material for: Adaptive landscapes unveil the complex evolutionary path from sprawling to upright forelimb function and posture in mammals
Source: PLoS Biol. 2025 Jun 24;23(6):e3003188. doi: 10.1371/journal.pbio.3003188 (PMC12186895; doi:10.1371/journal.pbio.3003188)
Supplement: S6 Table — (XLSX) [file pbio.3003188.s006.xlsx]

## Sheet: Table S6 mvMORPH Posture
models	AIC	diff	wi	aicweights
OUM_Cl	-115	0	1	0.991
BMM_Cl	-105	10.4	0.00559	0.00554
BMM_Gr	-103	12.6	0.0018	0.00178
BMM_J	-102	13.3	0.00126	0.00125
BMM_K	-95.6	19.8	5.13e-05	5.08e-05
BMM_R	-94.7	20.7	3.26e-05	3.24e-05
OUM_Gr	-78.5	36.9	9.69e-09	9.6e-09
OUM_J	-65.1	50.2	1.23e-11	1.22e-11
OU1	-35.8	79.6	5.29e-18	5.24e-18
OUM_R	-34.2	81.1	2.4e-18	2.37e-18
OUM_K	-34	81.4	2.09e-18	2.07e-18
BM1	-16.5	98.9	3.31e-22	3.28e-22
BMT	-14.6	101	1.31e-22	1.3e-22
Cl = Clade		BMM = multi-rate Brownian motion
Gr = Grade		BM1 = single-rate Brownian motion
J = Jenkins		BMT = single-rate Brownian motion with trend
R = Romer		OU1 = single-peak Ornstein-Uhlenbeck model
K = Kemp		OUM = multi-peak Ornstein-Uhlenbeck model
