# Supplementary material for: Adaptive landscapes unveil the complex evolutionary path from sprawling to upright forelimb function and posture in mammals
Source: PLoS Biol. 2025 Jun 24;23(6):e3003188. doi: 10.1371/journal.pbio.3003188 (PMC12186895; doi:10.1371/journal.pbio.3003188)
Supplement: S7 Table — (XLSX) [file pbio.3003188.s007.xlsx]

## Sheet: Table S7 Group ANOVA Pareto
ANOVA table showing effects of taxon group on Pareto optimality
	Df	SS	MS	Rsq	F	Z	Pr(>F)
log(Centroid Size)	1	0.187214	0.187214	0.0287768	4.2302	1.66757	0.053
Group	3	0.388141	0.12938	0.0596615	2.92342	1.78215	0.036
Residuals	134	5.93037	0.0442565	0.911562
Total	138	6.50572
Distance-based pairwise comparisons of Pareto optimality between taxon groups
	d	UCL (95%)	Z	Pr > d
Pelycosaur:Therapsid	0.223743	0.156204	2.24361	0.007
Pelycosaur:Cynodont	0.214912	0.168896	2.00721	0.012
Pelycosaur:Therian	0.164273	0.147857	1.74331	0.03
Therapsid:Cynodont	0.00883014	0.131605	-1.34921	0.9
Therapsid:Therian	0.0594694	0.0966295	0.816615	0.212
Cynodont:Therian	0.0506392	0.10134	0.469491	0.332
