# Supplementary material for: Adaptive landscapes unveil the complex evolutionary path from sprawling to upright forelimb function and posture in mammals
Source: PLoS Biol. 2025 Jun 24;23(6):e3003188. doi: 10.1371/journal.pbio.3003188 (PMC12186895; doi:10.1371/journal.pbio.3003188)
Supplement: S8 Table — (XLSX) [file pbio.3003188.s008.xlsx]

## Sheet: Table S8 Acknowledgements
Institution	City	Country	People
Evolutionary Studies Institute (formerly the Bernard Price Institute)	Johannesburg	South Africa	Bruce Rubidge, Benrhard Zipfel, Sifelani Jirah
Field Museum of Natural History	Chicago	USA	William Simpson, Adrienne Stroup
Paläontologische Sammlung, Eberhard Karls Universität	Tubingen	Germany	Ingmar Werneburg, Anna Krahl
Institute of Vertebrate Paleontology and Paleoanthropology	Bejing	China	Liu Jun
Iziko South African Museum	Cape Toen	South Africa	Roger Smith, Claire Browning, Zaituna Skosan
Museum of Comparative Zoology, Harvard	Cambridge	USA	Jessica Cundiff, Christina Byrd, Scott Johnston, Chris Capobianco
Museu de Ciências Naturais	Porto Alegreq	Brazil	Ana Maria Ribeiro
Museum of Northern Arizona	Flagstaff	Arizona	Elaine Hughes, Janet Gilette
National Museum	Bloemfontein	South Africa	Jennifer Botha, Elize Butler
Natural History Museum	London	UK	Michael Day
Rubidge Collection	Graaff-Reinet	South Africa	Bruce Rubidge
Sam Noble Oklahoma Museum of Natural History	Norman	USA	Jennifer Larson
Universidade Federal do Rio Grande do Sul	Porto Alegreq	Brazil	Heitor Francischini, Cesar Schultz
University Museum of Zoology	Cambridge	UK	Rob Asher, Jason Head, Ket Smithson, Matt Lowe
University of California Museum of Paleontology, Berkeley	Berkeley	USA	Patricia Holroyd
